# Supplementary material for: Identification of Splicing Quantitative Trait Loci (sQTL) in Drosophila melanogaster with Developmental Lead (Pb2+) Exposure
Source: Front Genet. 2017 Oct 24;8:145. doi: 10.3389/fgene.2017.00145 (PMC5660682; doi:10.3389/fgene.2017.00145)
Supplement: Supplementary file 1 [file Tables1and2.xlsx]

## Sheet: Table S1_cis-sQTL
cis-sQTL_gene list (Note: genes with multiple sQTL isoforms are only listed once)
Sep4
14-3-3zeta
a
Abi
Ac13E
Ac3
AcCoAS
Acp36DE
Acp53C14b
Acp62F
Act87E
Actn
ACXA
ADD1
ade2
ago
AGO1
AGO2
AIMP2
Akap200
Aldh-III
Alh
alien
alpha-Est5
alpha-Man-Ia
alrm
alt
amn
Ank2
Ank2
Ankle2
ap
AP-2sigma
Aplip1
Arpc2
aru
ash2
Ask1
Asph
ASPP
AstCC
AstC-R1
Asx
Ate1
Atg16
atk
ATPCL
Atxn7
aux
Axn
B4
babo
bbg
bbx
bdl
BEAF-32
beat-Va
Best2
bin3
BOD1
brp
bru1
Bsg25D
Btk29A
BuGZ
bves
Bx
Bx42
C1GalTA
Ca-alpha1D
Ca-alpha1T
Cad86C
Cad88C
Cad89D
Cad96Ca
Calx
Cam
Cand1
CAP
CapaR
Cap-D3
capu
Cdk4
CenB1A
Cep89
Cerk
Cf2
CG10019
CG10073
CG10139
CG10147
CG10166
CG10175
CG10232
CG10340
CG10347
CG10353
CG10646
CG10803
CG10907
CG10950
CG10960
CG10984
CG11018
CG11050
CG11085
CG11257
CG11262
CG11306
CG11313
CG11333
CG11462
CG11486
CG1161
CG11722
CG11779
CG11786
CG11828
CG11964
CG12004
CG12054
CG12069
CG12075
CG12158
CG12237
CG12316
CG12376
CG12393
CG12744
CG1275
CG12769
CG12963
CG12974
CG12994
CG13001
CG1316
CG13204
CG13283
CG13321
CG13384
CG13654
CG13698
CG13784
CG13838
CG13919
CG13955
CG1402
CG14077
CG14219
CG14395
CG14408
CG14435
CG14459
CG14516
CG14609
CG14711
CG14770
CG14835
CG14855
CG14957
CG14968
CG14995
CG15042
CG15043
CG15046
CG15117
CG15128
CG15153
CG15160
CG15211
CG15260
CG15365
CG15408
CG1544
CG15570
CG15674
CG15741
CG1640
CG16771
CG16798
CG16837
CG16952
CG1698
CG16984
CG17109
CG17127
CG17221
CG17233
CG17343
CG17377
CG17490
CG17549
CG17716
CG17754
CG17778
CG1801
CG1815
CG18507
CG18636
CG18643
CG1902
CG1910
CG2017
CG2201
CG2225
CG2519
CG2574
CG2616
CG2698
CG2747
CG2901
CG2906
CG2964
CG2991
CG30075
CG30083
CG30091
CG30271
CG30423
CG3062
CG3071
CG31076
CG31088
CG31106
CG31140
CG31231
CG31522
CG31650
CG31689
CG31729
CG31731
CG31776
CG31777
CG32032
CG32103
CG32147
CG32165
CG32259
CG32301
CG32373
CG32495
CG32533
CG32599
CG32647
CG32710
CG32714
CG32718
CG32726
CG32795
CG32803
CG32809
CG32982
CG33054
CG33093
CG33143
CG33156
CG33181
CG33233
CG33234
CG33467
CG3347
CG33523
CG34001
CG34011
CG34107
CG34111
CG34113
CG34120
CG34168
CG34185
CG34245
CG34274
CG34347
CG34383
CG34394
CG34408
CG3530
CG3542
CG3552
CG3588
CG3687
CG3940
CG40006
CG4021
CG4074
CG4078
CG42232
CG42233
CG42235
CG42249
CG42268
CG42331
CG42342
CG42389
CG42404
CG42492
CG42540
CG4259
CG42594
CG42615
CG42637
CG42668
CG42673
CG42700
CG42724
CG42748
CG42749
CG42815
CG42816
CG42817
CG42818
CG43155
CG4360
CG43658
CG43693
CG43729
CG43759
CG43780
CG43781
CG43783
CG43867
CG43896
CG44085
CG4562
CG4572
CG4587
CG4669
CG4714
CG4729
CG4733
CG4763
CG4847
CG4911
CG4945
CG5013
CG5023
CG5048
CG5110
CG5114
CG5274
CG5539
CG5756
CG5767
CG5780
CG5892
CG5921
CG5968
CG6006
CG6023
CG6024
CG6329
CG6479
CG6523
CG6543
CG6607
CG6621
CG6656
CG6659
CG6689
CG6765
CG6767
CG6839
CG6845
CG7024
CG7031
CG7058
CG7148
CG7222
CG7298
CG7518
CG7523
CG7668
CG7766
CG7778
CG7886
CG7912
CG8086
CG8207
CG8349
CG8397
CG8412
CG8420
CG8500
CG8519
CG8547
CG8578
CG8673
CG8786
CG8841
CG8861
CG8924
CG8958
CG8974
CG9003
CG9083
CG9095
CG9149
CG9170
CG9205
CG9248
CG9281
CG9331
CG9413
CG9492
CG9519
CG9527
CG9664
CG9706
CG9747
CG9773
CG9776
CG9795
CG9812
CG9911
CheA46a
cher
chico
Chro
Cht2
cindr
Cip4
CkIIalpha
Clamp
ClC-c
CLIP-190
cnc
Cngl
cnk
cno
Cnx99A
Col4a1
conu
corn
coro
cort
Cp7Fa
cpo
Cpr49Ac
Cpr5C
Cpsf100
CR32582
CR34047
CR46300
CR7448
CRAT
CREG
crol
CstF50
csul
ct
CtBP
ctp
Ctr9
cu
Cul1
Cul2
Cul3
cv-c
CycA
CYLD
Cyp12d1-p
Cyp18a1
Cyp49a1
Cyp9b1
Cyp9c1
D
Dad1
dao
Dap160
Dek
Desat1
Dg
Dgk
Dh44-R1
Dh44-R2
Dhc16F
Dhc64C
Dhc98D
Dic4
dnc
Doa
dop
Dop2R
dpr9
dpy
Drep1
Droj2
drongo
Dscam1
Dscam2
Dscam3
Dscam4
dsd
dy
Dyrk2
Dys
E23
E2f1
EcR
Edg84A
Efa6
Eglp4
Ehbp1
eIF2Bdelta
eIF4E1
EloA
ena
enc
Eno
Esyt2
Ets96B
ewg
f
Fak
fbl
Fbxl4
f-cup
Fhos
Fim
FKBP59
Flo2
for
FoxL1
fru
ft
Fur1
fw
fwd
fwe
G9a
GABA-B-R2
Gale
Galphai
Galphao
Galphaq
garz
Gas8
GATAd
GC1
GCC88
Gint3
Gk2
GLaz
GlcAT-S
glo
GluClalpha
GluRIIC
Glut1
GlyP
Gmap
godzilla
Gpo-1
Gr39b
Gr5a
Gr64a
Grip128
gro
grsm
GstE9
GstO2
GstZ2
GXIVsPLA2
Gyc76C
Hasp
HDAC4
hep
Hers
HIP
His2B:CG33872
HLH3B
Hnf4
hoe1
hoe2
Hph
Hrb27C
hth
htl
hts
htt
I-2
Idgf4
Ids
if
Ih
Iml1
inaE
inaF-A
Indy
Ino80
IntS3
Ir62a
Ir64a
Ir75d
Ir7g
Ir93a
isopeptidase-T-3
isoQC
ItgaPS5
Itp-r83A
Jafrac2
janB
jet
JIL-1
jp
Jupiter
jvl
kis
kkv
Klp3A
kn
KP78a
KrT95D
ktub
kuz
l(1)G0334
l(3)L1231
LanA
lap
larp
Lcp65Ad
Lgr3
lig
LIMK1
Liprin-alpha
Liprin-beta
Liprin-gamma
Lis-1
Lk6
LKRSDH
LManII
loj
lola
lov
Lpt
lqf
LSm3
lt
m
mas
Mbs
MCPH1
Mctp
Mdr49
MED7
meigo
mei-P26
melt
MEP-1
mesh
mfas
MFS12
Mgat2
Mhc
Mhcl
mip120
Mkp3
mmd
mnb
Moca-cyp
mod(mdg4)
Moe
mon2
mRpL28
mRpL34
mRpL50
mRRF2
Msr-110
mtd
mth
mtrm
mtt
mu2
muc
Muc68D
mud
mura
Myo61F
Myo95E
nAChRalpha5
ncm
Nct
ND-39
ND-MLRQ
Nep1
Nep4
Neu2
Nf-YB
ninaE
Nipped-A
nito
NK7.1
Nlg4
Nmdmc
Nna1
nolo
nompC
Nop17l
Nop60B
Nos
Not1
Npc1b
NPFR
nrv3
Nrx-1
NT5E-2
nudE
nullo
Nup44A
Nurf-38
Oatp30B
Oatp33Eb
Obp19d
Octbeta3R
Oda
ohgt
ome
Or33b
Or46a
Or65c
Or67b
Or67d
Or83c
orb2
Orc4
Oseg5
Osi14
osp
otp
out
p
p115
pAbp
Papss
pasi2
Pax
pb
pck
Pdcd4
Pde8
Pde9
Pdf
Pdfr
PDZ-GEF
Pex2
pgant5
PGRP-LC
PH4alphaNE1
PH4alphaPV
pHCl-1
PhKgamma
PIG-A
PIG-Q
pip
Pis
pit
Pkd2
ple
Plod
pod1
PpD3
ppk24
ppk27
ppk28
PPO3
prc
ps
Ptp99A
Ptpmeg
puf
pum
Pvf1
Pvr
pxb
pyd
pyx
qin
qkr54B
qua
qvr
r
Rab14
Rab26
Rab32
Rab4
Rab5
Rack1
Raf
Ranbp16
RasGAP1
RASSF8
raw
Rbf
Rbfox1
Rbp6
Rcd-1
rdgA
rdx
red
Ref2
RfC38
RfC4
rg
Rgl
rho-7
RhoGAP1A
RIC-3
rin
RluA-1
rn
RN-tre
robo1
robo3
Rpb7
RpL11
RpL14
RpL18
RpL29
RpL39
RpL41
RpS28b
RpS4
Rrp1
rump
S1P
Sam-S
Sap130
sax
scaf6
ScpX
scu
s-cup
sd
Sdc
sdt
Sec10
Sec15
Sec16
Sec31
sei
Sema1a
Sema2a
Sema5c
Ser8
Sesn
Sf3b3
Sfmbt
Sfp24C1
sgg
Shab
shakB
Shal
Shaw
Sherpa
shot
Shroom
sick
side
Sin
skd
sle
Slik
slmb
slo
sls
sm
smal
SMC2
smid
smog
Smyd4-1
SmydA-1
Snap24
SNF4Agamma
Sos
spag4
spg
Spn38F
spn-D
spn-F
SPoCk
SppL
spz
sqd
Src42A
Sr-CI
ss
Sse
ssp5
SsRbeta
St3
Stim
stj
stmA
stops
Strn-Mlck
STUB1
sty
su(r)
Su(var)2-HP2
Su(z)2
subdued
sunn
sut2
sxc
Sxl
syd
Syp
Syt1
Taf10b
Tailor
Takl1
Tao
tapas
Ten-a
Tengl4
teq
Tet
tim
tinc
Tip60
TkR86C
tld
Tlk
Tm1
tn
tna
Tnpo
tok
Tomosyn
tou
tow
tra
Tret1-2
Trh
trio
Trl
trol
Trp1
TrpA1
Trpgamma
trpl
Trpm
trv
Tsf2
Tsp5D
Tsp66A
Tsp97E
ttm50
tut
tutl
twin
Ubc87F
Ugt86Dg
uif
unc-104
unc-119
unc-4
Usp12-46
vap
Vav
velo
Vha100-1
Vha68-2
VhaPPA1-2
vkg
Vmat
Vps13
Vps35
Vrp1
WASp
wcy
Wdr62
Whamy
wtrw
wun2
wupA
X11L
Xpd
YME1L
ymp
ZAP3
Zasp52
Zcchc7
Zn72D
ZnT77C

## Sheet: Table S2_trans-sQTL
129 trans-sQTL	RADAR RNA Editing Events
cpx	40
CG42540	38
rdgA	36
ps	28
slo	23
pyd	22
CG10077	18
tutl	14
Calx	14
bun	13
CG42492	12
Ca-alpha1D	12
Ca-beta	9
Mob2	8
SK	7
Ank2	7
csw	7
mmd	7
CG4467	6
Rab3-GEF	6
btsz	5
CG32809	4
lola	3
CG12054	3
shep	3
Cirl	3
CG33143	2
RhoGAP18B	2
ctp	2
CG7029	2
Vav	2
CG7971	2
unc-104	2
CG9674	2
Hrb27C	1
Ptpmeg	1
CHES-1-like	1
CG13784	1
Hipk	1
dlg1	1
Lk6	1
wtrw	1
Atf6	1
Cdep	1
CG31729	1
mod(mdg4)	1
dnc	1
Hk	1
Pde11	1
Tlk	1
ftz-f1	1
Tis11	1
CG42238	1
CG42260	1
Ncc69	1
bbc	1
AGO1	1
toc	1
CHKov1	0
Itp-r83A	0
Alh	0
NFAT	0
Liprin-gamma	0
mle	0
Evi5	0
Mnt	0
robo1	0
Usp2	0
ImpL2	0
CG43737	0
Sik3	0
Oda	0
tty	0
CG33229	0
pnt	0
Spt20	0
Dscam1	0
Syp	0
Ace	0
BuGZ	0
Dg	0
CG2225	0
Shaw	0
PIG-S	0
CG31689	0
Cnot4	0
CG42514	0
mtd	0
Hers	0
nAChRalpha7	0
RhoGAPp190	0
Tango13	0
CG33080	0
CG42724	0
Hr3	0
Svil	0
Pura	0
Plp	0
pHCl-1	0
trv	0
CG43729	0
Ect4	0
Epac	0
Reph	0
alpha-Man-Ia	0
Slik	0
teq	0
CLIP-190	0
baz	0
cic	0
Utx	0
ari-1	0
CG6282	0
CASK	0
Nrx-IV	0
Octbeta1R	0
CG6923	0
PKD	0
P5CDh1	0
5-HT2B	0
SRPK	0
CG8260	0
Arf79F	0
CG8547	0
crc	0
ERp60	0
CG45002	0
B4	0
CG9821	0
